# Supplementary material for: Effects of Catha Edulis Forsk on spatial learning, memory and correlation with serum electrolytes in wild-type male white albino rats
Source: PLoS One. 2022 Feb 14;17(2):e0257932. doi: 10.1371/journal.pone.0257932 (PMC8843189; doi:10.1371/journal.pone.0257932)
Supplement: S1 Data — (XLSX) [file pone.0257932.s002.xlsx]

## Sheet: Escape latency Data
			Acquisition Trial Data
		Trial day 1	Trial day 2	Trial day 3	Trial day 4	Trial day 5
	KESA 300mg/kg	16	13	22	11	5
		14	13	38	12	4
		17	12	23	12	5
		11	14	40	21	5
		19	9	31	18	5
		9	15	28	16	4
	Mean	14.3333	12.6667	30.3333	15	4.66667
	SD	3.77712	2.06559	7.50111	4	0.516398
	SE	1.542	0.843274	3.06232	1.63299	0.210819
	T80W 2.5ml/kg	31	10	6	16	4
		31	38	55	4	17
		32	35	3	9	5
		30	20	14	5	4
		32	25	23	14	12
		31	27	20	9	8
	Mean	31.1667	25.8333	20.1667	9.5	8.33333
	SD	0.687184	9.29904	17.1018	4.34933	4.78423
	SE	0.280542	3.79632	6.98179	1.77561	1.95316
	KESC 100mg/kg	51	36	22	6	6
		69	31	18	6	4
		15	39	50	15	3
		40	27	23	4	5
		45	40	37	12	4
		48	35	28	8	6
	Mean	44.6667	34.6667	29.6667	8.5	4.66667
	SD	17.5803	4.92612	11.9108	4.1833	1.21106
	SE	7.17712	2.01108	4.86256	1.70783	0.494413
	KESC 200mg/kg	74	27	20	57	36
		59	31	23	8	7
		27	57	71	12	12
		43	41	30	22	16
		59	41	45	30	17
		56	40	38	25	19
	Mean	53	39.5	37.8333	25.6667	17.8333
	SD	16.1121	10.3875	18.7127	17.3973	9.86745
	SE	6.57774	4.24068	7.63944	7.10243	4.02837
	KESC 300mg/kg	90	42	8	17	22
		46	38	23	7	11
		43	53	27	13	12
		50	48	16	15	14
		69	42	20	16	16
		60	50	20	14	15
	Mean	59.6667	45.5	19	13.6667	15
	SD	17.6937	5.71839	6.51153	3.55903	3.89872
	SE	7.22342	2.33452	2.65832	1.45297	1.59164
	KHJ 2.5ml.kg	50	55	21	12	3
		45	66	64	6	7
		35	52	8	5	3
		35	47	21	8	3
		53	68	41	5	5
		45	58	32	7	4
	Mean	43.8333	57.6667	31.1667	7.16667	4.16667
	SD	7.49444	8.11583	19.59	2.63944	1.60208
	SE	3.05959	3.31327	7.99757	1.07755	0.654047

## Sheet: Swim path-lenght
			Acquisition Trial Data
		Trial day 1	Trial day 2	Trial day 3	Trial day 4	Trial day 5
	KESA 300mg/kg	684.68	462.22	629.78	1248	150.22
		632.67	693.34	1545.56	866.67	138.67
		603.78	491.11	1042.89	884	109.78
		681.78	664.44	1118	918.67	176.22
		658.68	505.56	1112.22	1733.33	130
		727.99	664.44	1068.89	910	173.33
	Mean	664.93	580.185	1086.22	1093.44	146.37
	SD	43.5193	104.327	290.928	344.335	25.6857
	SE	17.7667	42.5914	118.771	140.574	10.4862
	T80W 2.5ml/kg	595.14	410.22	239.78	242.67	147.33
		716.44	933.11	1089.11	69.33	563.33
		118.45	702.01	135.78	130	164.67
		418.89	598	418.89	286	225.33
		520	730.89	577.79	156	343.78
		447.79	676	491.11	69.33	286
	Mean	469.452	675.038	492.077	158.888	288.407
	SD	185.105	156.265	305.438	81.7119	140.147
	SE	75.5689	63.7949	124.694	33.3587	57.2147
	KESC 100mg/kg	1684.22	1805.58	774.22	138.67	138.67
		1198.89	982.23	595.11	260	158.89
		468	1305.78	1791.11	554.67	179.11
		1025.56	1282.65	959.11	234	144.44
		1213.33	1447.33	1118	390	176.22
		1129.56	1363.57	1048.67	312	158.89
	Mean	1119.93	1364.52	1047.7	314.89	159.37
	SD	391.763	267.466	411.115	144.051	16.2816
	SE	159.937	109.193	167.837	58.8087	6.64692
	KESC 200mg/kg	1536.89	748.22	505.56	736.67	1222
		1129.56	748.22	540.22	156	245.78
		476.67	1453.11	2614.44	182	312
		985.11	930.22	1190.22	268.67	563
		1092	1068.89	1080.44	433.33	624
		1048.67	1022.68	1380.89	346.67	603.78
	Mean	1044.82	995.223	1218.63	353.89	595.093
	SD	339.975	261.567	769.835	213.94	345.576
	SE	138.794	106.784	314.284	87.3408	141.081
	KESC 300mg/kg	2311.11	193.56	193.56	303.33	693.33
		1042.89	745.33	745.33	121.33	410.22
		1100.67	904.22	904.22	130	355.33
		1389.44	551.78	551.78	182	447.78
		1262.89	647.11	647.11	86.67	531.56
		1476.22	626.89	626.89	303.33	473.78
	Mean	1430.54	611.482	611.482	187.777	485.333
	SD	461.817	238.051	238.051	94.5668	117.886
	SE	188.536	97.1838	97.1838	38.6067	48.127
	KHJ 2.5ml.kg	1097.78	1828.68	858.67	86.67	150.22
		904.22	2143.56	1510.89	138.67	260
		447.78	1603.33	355.33	173.33	156
		727.99	1817.12	780	86.67	170.44
		956.22	1805.56	898.44	182	210.89
		826.22	1874.89	915.78	112.67	179.11
	Mean	826.702	1845.52	886.518	130.002	187.777
	SD	223.425	173.801	370.168	41.742	41.3434
	SE	91.2128	70.9538	151.12	17.0411	16.8784

## Sheet: Swimming speed Data
		Acquisition Trial Data
		Trial day 1	Trial day 2	Trial day 3	Trial day 4	Trial day 5
	KESA 300mg/kg	42.79	35.56	28.63	83.27	30.04
		45.19	53.33	40.67	72.22	34.67
		35.52	40.93	45.34	73.67	21.96
		61.98	47.46	27.95	43.75	35.24
		34.67	56.17	35.88	96.3	26
		80.89	44.3	38.17	56.88	43.33
	Mean	50.1733	46.2917	36.1067	71.05	31.8733
	SD	17.9852	7.69893	6.82377	18.6612	7.57024
	SE	7.34241	3.14307	2.78579	7.61839	3.09054
	T80W 2.5ml/kg	19.2	41.02	39.96	15.17	36.83
		23.11	24.56	19.8	17.33	33.14
		3.7	20.06	45.26	14.44	32.93
		13.96	29.9	29.92	57.2	56.33
		16.25	29.24	25.12	11.14	28.65
		14.44	25.04	24.56	7.7	35.75
	Mean	15.11	28.3033	30.77	20.4967	37.2717
	SD	5.97198	6.55432	8.99969	16.7009	8.90678
	SE	2.43805	2.67579	3.67411	6.81812	3.63618
	KESC 100mg/kg	33.02	50.16	35.19	23.11	23.11
		17.38	31.68	33.06	43.33	39.72
		31.2	33.48	35.82	36.98	59.7
		25.64	47.51	41.7	58.5	28.89
		26.96	36.18	30.22	32.5	44.06
		23.53	38.96	37.45	39	26.48
	Mean	26.2883	39.6617	35.5733	38.9033	36.9933
	SD	5.60853	7.56764	3.90489	11.8133	13.7252
	SE	2.28967	3.08948	1.59416	4.82274	5.60329
	KESC 200mg/kg	20.77	27.71	25.28	12.92	33.94
		19.15	24.14	23.49	19.5	35.11
		17.65	25.49	36.82	15.17	26
		22.91	22.69	39.67	12.21	35.19
		18.51	26.07	24.01	14.44	36.71
		18.72	25.57	36.34	13.87	31.78
	Mean	19.6183	25.2783	30.935	14.685	33.1217
	SD	1.91262	1.71259	7.42307	2.58397	3.85475
	SE	0.780822	0.699163	3.03046	1.0549	1.5737
	KESC 300mg/kg	25.68	34.39	24.2	17.84	31.52
		22.67	36.49	32.41	17.33	37.29
		25.6	27.31	33.49	10	29.61
		27.79	27.81	34.49	12.13	31.98
		18.3	35.35	32.36	5.42	33.22
		24.6	25.65	31.34	21.67	31.59
	Mean	24.1067	31.1667	31.3817	14.065	32.535
	SD	3.29536	4.74979	3.67966	5.9624	2.60254
	SE	1.34533	1.9391	1.50221	2.43414	1.06248
	KHJ 2.5ml.kg	21.96	33.25	40.89	7.22	50.07
		20.09	32.48	23.61	23.11	37.14
		12.79	30.83	44.42	34.67	52
		20.8	38.66	37.14	10.83	56.81
		18.04	26.55	21.91	36.4	42.18
		18.36	32.33	28.62	16.1	44.78
	Mean	18.6733	32.35	32.765	21.3883	47.1633
	SD	3.23866	3.91392	9.37893	12.2058	7.15376
	SE	1.32218	1.59785	3.82893	4.98298	2.92051

## Sheet: Thigmotxsis Data
			Acquisition trial data
		Trial Day 1	Trial Day 2	Trial Day 3	Trial day 4	Trial Day 5
	KESA 300mg/kg	11	10	13	5	3
		2	7	13	8	2
		6	6	12	6	2
		5	7	8	9	1
		15	7	8	3	1
		8	10	6	5	2
	Mean	7.83333	7.83333	10	6	1.83333
	SD	4.62241	1.7224	3.03315	2.19089	0.752773
	SE	1.88709	0.703167	1.23828	0.894427	0.307318
	T80W 2.5ml/kg	17	3	3	15	1
		10	4	4	2	10
		29	30	2	6	2
		23	12	8	2	1
		13	20	11	11	7
		14	20	1	7	4
	Mean	17.6667	14.8333	4.83333	7.16667	4.16667
	SD	6.47216	9.56411	3.5316	4.66964	3.3375
	SE	2.64225	3.90453	1.44177	1.90637	1.36253
	KESC 100mg/kg	46	22	15	4	2
		41	30	10	4	1
		10	30	43	10	1
		35	24	20	1	4
		38	32	30	9	1
		42	30	20	6	2
	Mean	35.3333	28	23	5.66667	1.83333
	SD	12.9563	4	11.8322	3.38625	1.16905
	SE	5.2894	1.63299	4.83046	1.38243	0.477261
	KESC 200mg/kg	56	20	15	34	13
		42	20	18	5	3
		17	13	46	10	7
		30	36	24	12	10
		56	39	33	9	12
		51	31	36	8	6
	Mean	42	26.5	28.6667	13	8.5
	SD	15.7607	10.3296	11.7927	10.5451	3.83406
	SE	6.43428	4.21703	4.81433	4.30504	1.56525
	KESC 300mg/kg	46	35	4	12	16
		35	17	19	5	7
		41	31	20	10	2
		44	32	10	11	10
		43	35	10	12	9
		58	36	15	11	9
	Mean	44.5	31	13	10.1667	8.83333
	SD	7.6092	7.12741	6.13188	2.63944	4.53505
	SE	3.10644	2.90975	2.50333	1.07755	1.85143
	KHJ 2.5ml.kg	45	33	11	11	1
		43	34	45	45	3
		30	39	5	5	1
		33	41	10	10	1
		47	32	27	27	2
		44	42	25	25	1
	Mean	40.3333	36.8333	20.5	20.5	1.5
	SD	7.03325	4.35507	14.856	14.856	0.83666
	SE	2.87131	1.77795	6.06493	6.06493	0.341565

## Sheet: Latency to first target sitecro
		T80W	KESA 300 mg/kg	KESC 100 mg/kg	KESC 200 mg/kg	KESC 300 mg/kg	KHJ 2.5 ml/kg
		5	3	8	7	10	13
		3	2	8	9	10	15
		3	4	4	10	10	21
		2	1	6	10	7	15
		5	3	10	9	11	17
		3	2	8	7	9	16
	Mean	3.5	2.5	7.33333	8.66667	9.5	16.1667
	SD	1.22474	1.04881	2.06559	1.36626	1.3784	2.71416
	SE	0.5	0.428174	0.843274	0.557773	0.562731	1.10805

## Sheet: Electrolytes Data
		Na+	K+	Cl++	Cl-	Na+/K+
	T80W 2.5ml/kg	145	4.2	3.6	101	34.5
		145	5.81	2.41	101	24.95
		152	7.09	2.91	101	21.43
		143	5.15	2	102	27.77
		145	6.9	3.11	103	21.01
		144	6.1	2.63	102	23.6
	Mean	145.667	5.875	2.77667	101.667	25.5433
	SD	2.92499	0.992719	0.510871	0.745356	4.59672
	SE	1.19412	0.405276	0.208562	0.30429	1.8766
	KESC 100mg/kg	145	6.18	2.41	103	23.46
		139	3.44	2.28	102	40.4
		140	4	2.46	103	35
		138	3.39	2.28	102	40.7
		141	3.69	2.47	103	38.21
		140	5	2.3	102	28
	Mean	140.5	4.28333	2.36667	102.5	34.295
	SD	2.42899	1.10023	0.0902589	0.547723	7.08722
	SE	0.991632	0.449167	0.036848	0.223607	2.89335
	KESC 200mg/kg	137	5.53	2.23	100	24.77
		141	5.45	2.31	100	25.87
		135	4.3	2.18	99	31.39
		136	6.1	2.36	99	22.29
		135	5.3	2.28	102	25.47
		136	13.77	1.11	99	9.8
	Mean	136.667	6.74167	2.07833	99.8333	23.265
	SD	2.25093	3.49245	0.478473	1.16905	7.24135
	SE	0.918937	1.42578	0.195336	0.477261	2.95627
	KESC 300mg/kg	137	13.77	1.11	101	9.95
		138	7.29	2.45	100	18.93
		140	10.8	2.31	99	12.96
		134	5.19	2.31	102	25.82
		137	9.7	1.9	102	14.12
		137	8.1	1.95	100	16.91
	Mean	137.167	9.14167	2.005	100.667	16.4483
	SD	1.94079	2.98706	0.489724	1.21106	5.5501
	SE	0.792324	1.21946	0.199929	0.494413	2.26582
	KHJ 2.5ml.kg	140	5.8	2.44	101	24.14
		140	5.8	2.41	101	24.14
		138	7.3	2.25	99	18.9
		136	6	2.6	102	22.67
		139	8.4	2.44	102	16.55
		139	8.4	2.44	100	16.54
	Mean	138.667	6.95	2.43	100.833	20.49
	SD	1.50555	1.25499	0.111355	1.16905	3.60698
	SE	0.614636	0.512348	0.0454606	0.477261	1.47254
